# Supplementary material for: Knowledge, Attitudes, and Practices Regarding Breast Cancer Screening Among Females in Saudi Arabia
Source: Healthcare (Basel). 2026 Jul 6;14(13):2003. doi: 10.3390/healthcare14132003 (PMC13362469; doi:10.3390/healthcare14132003)
Supplement: Supplementary file 1 [file healthcare-14-02003-s001.zip]

Archive with 3 entries (3 files):
- S1_Study Questionnaire_Healthcare.pdf
- S2_STROBE Checklist.pdf
- S3_Supplementary Tables.pdf
